# Supplementary material for: Organic matter reduces the amount of detectable environmental DNA in freshwater
Source: Ecol Evol. 2020 Mar 21;10(8):3647–54. doi: 10.1002/ece3.6123 (PMC7160167; doi:10.1002/ece3.6123)
Supplement: Supplementary file 6 [file ECE3-10-3647-s006.csv]

Aquarium_number	pH	Organic_matter	Day_of_experiment	pH	Volume_�l_HCl_3.7%_that_was_added_to_lower_pH
1	Low	Added	0	not measured	1180
2	High	Added	0	not measured	0
3	Low	Not added	0	not measured	1180
4	Low	Not added	0	not measured	1180
5	High	Not added	0	not measured	0
6	Low	Added	0	not measured	1180
7	High	Added	0	not measured	0
8	High	Not added	0	not measured	0
9	Low	Not added	0	not measured	1180
10	High	Added	0	not measured	0
11	Low	Added	0	not measured	1180
12	High	Added	0	not measured	0
13	Low	Not added	0	not measured	1180
14	Low	Not added	0	not measured	1180
15	High	Not added	0	not measured	0
16	Low	Added	0	not measured	1180
17	High	Added	0	not measured	0
18	High	Not added	0	not measured	0
19	Low	Added	0	not measured	1180
20	High	Not added	0	not measured	0
21	Low	Added	0	not measured	1180
22	High	Added	0	not measured	0
23	Low	Not added	0	not measured	1180
24	Low	Not added	0	not measured	1180
25	High	Not added	0	not measured	0
26	Low	Added	0	not measured	1180
27	High	Added	0	not measured	0
28	High	Not added	0	not measured	0
1	Low	Added	1	6,7	852
2	High	Added	1	8,3	0
3	Low	Not added	1	6,5	764
4	Low	Not added	1	6,5	739
5	High	Not added	1	7,8	0
6	Low	Added	1	6,1	554
7	High	Added	1	8,2	0
8	High	Not added	1	7,6	0
9	Low	Not added	1	6,0	486
10	High	Added	1	8,2	0
11	Low	Added	1	6,3	668
12	High	Added	1	8,2	0
13	Low	Not added	1	5,9	453
14	Low	Not added	1	6,3	658
15	High	Not added	1	7,7	0
16	Low	Added	1	6,6	787
17	High	Added	1	8,1	0
18	High	Not added	1	7,6	0
19	Low	Added	1	6,1	569
20	High	Not added	1	7,8	0
21	Low	Added	1	6,1	556
22	High	Added	1	8,1	0
23	Low	Not added	1	6,2	621
24	Low	Not added	1	5,7	330
25	High	Not added	1	7,9	0
26	Low	Added	1	5,7	339
27	High	Added	1	8,2	0
28	High	Not added	1	7,7	0
1	Low	Added	2	6,8	300
2	High	Added	2	not measured	0
3	Low	Not added	2	6,6	300
4	Low	Not added	2	6,1	300
5	High	Not added	2	not measured	0
6	Low	Added	2	6,0	300
7	High	Added	2	not measured	0
8	High	Not added	2	not measured	0
9	Low	Not added	2	4,7	0
10	High	Added	2	not measured	0
11	Low	Added	2	6,0	300
12	High	Added	2	not measured	0
13	Low	Not added	2	5,9	300
14	Low	Not added	2	6,2	300
15	High	Not added	2	not measured	0
16	Low	Added	2	6,6	300
17	High	Added	2	not measured	0
18	High	Not added	2	not measured	0
19	Low	Added	2	5,5	0
20	High	Not added	2	not measured	0
21	Low	Added	2	6,0	300
22	High	Added	2	not measured	0
23	Low	Not added	2	6,4	300
24	Low	Not added	2	5,7	0
25	High	Not added	2	not measured	0
26	Low	Added	2	5,3	0
27	High	Added	2	not measured	0
28	High	Not added	2	not measured	0
1	Low	Added	7	7,6	800
2	High	Added	7	not measured	0
3	Low	Not added	7	7,4	800
4	Low	Not added	7	7,0	800
5	High	Not added	7	not measured	0
6	Low	Added	7	7,2	800
7	High	Added	7	not measured	0
8	High	Not added	7	not measured	0
9	Low	Not added	7	7,0	800
10	High	Added	7	not measured	0
11	Low	Added	7	7,1	800
12	High	Added	7	not measured	0
13	Low	Not added	7	6,9	800
14	Low	Not added	7	7,0	800
15	High	Not added	7	not measured	0
16	Low	Added	7	7,5	800
17	High	Added	7	not measured	0
18	High	Not added	7	not measured	0
19	Low	Added	7	7,1	800
20	High	Not added	7	not measured	0
21	Low	Added	7	7,0	800
22	High	Added	7	not measured	0
23	Low	Not added	7	7,0	800
24	Low	Not added	7	6,7	800
25	High	Not added	7	not measured	0
26	Low	Added	7	7,3	800
27	High	Added	7	not measured	0
28	High	Not added	7	not measured	0
1	Low	Added	8	6,6	300
2	High	Added	8	8,9	0
3	Low	Not added	8	7,1	300
4	Low	Not added	8	6,9	300
5	High	Not added	8	8,4	0
6	Low	Added	8	4,6	0
7	High	Added	8	8,8	0
8	High	Not added	8	8,3	0
9	Low	Not added	8	4,1	0
10	High	Added	8	8,9	0
11	Low	Added	8	5,6	155
12	High	Added	8	8,9	0
13	Low	Not added	8	6,3	300
14	Low	Not added	8	6,7	300
15	High	Not added	8	8,3	0
16	Low	Added	8	5,7	168
17	High	Added	8	8,7	0
18	High	Not added	8	8,3	0
19	Low	Added	8	4,2	0
20	High	Not added	8	8,2	0
21	Low	Added	8	4,4	0
22	High	Added	8	8,9	0
23	Low	Not added	8	6,7	300
24	Low	Not added	8	6,4	300
25	High	Not added	8	8,3	0
26	Low	Added	8	4,5	0
27	High	Added	8	8,8	0
28	High	Not added	8	8,5	0
1	Low	Added	12	5,6	0
2	High	Added	12	not measured	0
3	Low	Not added	12	6,8	500
4	Low	Not added	12	6,8	500
5	High	Not added	12	not measured	0
6	Low	Added	12	5,2	0
7	High	Added	12	not measured	0
8	High	Not added	12	not measured	0
9	Low	Not added	12	4,3	0
10	High	Added	12	not measured	0
11	Low	Added	12	5,3	0
12	High	Added	12	not measured	0
13	Low	Not added	12	5,8	100
14	Low	Not added	12	6,6	300
15	High	Not added	12	not measured	0
16	Low	Added	12	5,2	0
17	High	Added	12	not measured	0
18	High	Not added	12	not measured	0
19	Low	Added	12	4,2	0
20	High	Not added	12	not measured	0
21	Low	Added	12	5,7	0
22	High	Added	12	not measured	0
23	Low	Not added	12	6,4	200
24	Low	Not added	12	6,0	100
25	High	Not added	12	not measured	0
26	Low	Added	12	4,5	0
27	High	Added	12	not measured	0
28	High	Not added	12	not measured	0
1	Low	Added	14	7,5	600
2	High	Added	14	not measured	0
3	Low	Not added	14	7,3	600
4	Low	Not added	14	7,2	600
5	High	Not added	14	not measured	0
6	Low	Added	14	6,9	400
7	High	Added	14	not measured	0
8	High	Not added	14	not measured	0
9	Low	Not added	14	7,2	600
10	High	Added	14	not measured	0
11	Low	Added	14	7,4	600
12	High	Added	14	not measured	0
13	Low	Not added	14	7,0	600
14	Low	Not added	14	7,1	600
15	High	Not added	14	not measured	0
16	Low	Added	14	7,6	600
17	High	Added	14	not measured	0
18	High	Not added	14	not measured	0
19	Low	Added	14	6,3	400
20	High	Not added	14	not measured	0
21	Low	Added	14	7,4	600
22	High	Added	14	not measured	0
23	Low	Not added	14	7,2	600
24	Low	Not added	14	6,8	400
25	High	Not added	14	not measured	0
26	Low	Added	14	7,3	600
27	High	Added	14	not measured	0
28	High	Not added	14	not measured	0
1	Low	Added	15	7,2	500
2	High	Added	15	8,9	0
3	Low	Not added	15	7,0	500
4	Low	Not added	15	6,8	500
5	High	Not added	15	8,4	0
6	Low	Added	15	4,9	0
7	High	Added	15	8,8	0
8	High	Not added	15	8,4	0
9	Low	Not added	15	6,2	500
10	High	Added	15	8,9	0
11	Low	Added	15	6,4	500
12	High	Added	15	8,9	0
13	Low	Not added	15	6,7	500
14	Low	Not added	15	6,9	500
15	High	Not added	15	8,4	0
16	Low	Added	15	7,1	500
17	High	Added	15	8,7	0
18	High	Not added	15	8,4	0
19	Low	Added	15	4,9	0
20	High	Not added	15	8,4	0
21	Low	Added	15	7,0	500
22	High	Added	15	8,9	0
23	Low	Not added	15	7,0	500
24	Low	Not added	15	6,2	500
25	High	Not added	15	8,4	0
26	Low	Added	15	5,5	0
27	High	Added	15	8,7	0
28	High	Not added	15	8,4	0
1	Low	Added	16	6,9	700
2	High	Added	16	not measured	0
3	Low	Not added	16	6,9	700
4	Low	Not added	16	6,7	700
5	High	Not added	16	not measured	0
6	Low	Added	16	4,8	0
7	High	Added	16	not measured	0
8	High	Not added	16	not measured	0
9	Low	Not added	16	4,1	0
10	High	Added	16	not measured	0
11	Low	Added	16	4,7	0
12	High	Added	16	not measured	0
13	Low	Not added	16	6,4	300
14	Low	Not added	16	6,8	700
15	High	Not added	16	not measured	0
16	Low	Added	16	6,6	700
17	High	Added	16	not measured	0
18	High	Not added	16	not measured	0
19	Low	Added	16	4,6	0
20	High	Not added	16	not measured	0
21	Low	Added	16	6,5	700
22	High	Added	16	not measured	0
23	Low	Not added	16	6,7	700
24	Low	Not added	16	5,1	0
25	High	Not added	16	not measured	0
26	Low	Added	16	5,3	0
27	High	Added	16	not measured	0
28	High	Not added	16	not measured	0
1	Low	Added	19	5,1	0
2	High	Added	19	not measured	0
3	Low	Not added	19	6,1	300
4	Low	Not added	19	6,2	300
5	High	Not added	19	not measured	0
6	Low	Added	19	4,7	0
7	High	Added	19	not measured	0
8	High	Not added	19	not measured	0
9	Low	Not added	19	4,0	0
10	High	Added	19	not measured	0
11	Low	Added	19	6,0	300
12	High	Added	19	not measured	0
13	Low	Not added	19	5,9	300
14	Low	Not added	19	6,2	300
15	High	Not added	19	not measured	0
16	Low	Added	19	3,9	0
17	High	Added	19	not measured	0
18	High	Not added	19	not measured	0
19	Low	Added	19	4,6	0
20	High	Not added	19	not measured	0
21	Low	Added	19	-	0
22	High	Added	19	not measured	0
23	Low	Not added	19	6,0	300
24	Low	Not added	19	5,4	0
25	High	Not added	19	not measured	0
26	Low	Added	19	5,1	0
27	High	Added	19	not measured	0
28	High	Not added	19	not measured	0
1	Low	Added	21	6,2	0
2	High	Added	21	not measured	0
3	Low	Not added	21	6,0	0
4	Low	Not added	21	4,9	0
5	High	Not added	21	not measured	0
6	Low	Added	21	4,9	0
7	High	Added	21	not measured	0
8	High	Not added	21	not measured	0
9	Low	Not added	21	7,3	0
10	High	Added	21	not measured	0
11	Low	Added	21	6,1	0
12	High	Added	21	not measured	0
13	Low	Not added	21	5,9	0
14	Low	Not added	21	4,5	0
15	High	Not added	21	not measured	0
16	Low	Added	21	6,9
17	High	Added	21	not measured	0
18	High	Not added	21	not measured	0
19	Low	Added	21	0,0	0
20	High	Not added	21	not measured	0
21	Low	Added	21	0,0	0
22	High	Added	21	not measured	0
23	Low	Not added	21	0,0	0
24	Low	Not added	21	0,0	0
25	High	Not added	21	not measured	0
26	Low	Added	21	0,0	0
27	High	Added	21	not measured	0
28	High	Not added	21	not measured	0
1	Low	Added	22	4,8	0
2	High	Added	22	8,9	0
3	Low	Not added	22	5,6	0
4	Low	Not added	22	5,9	300
5	High	Not added	22	8,2	0
6	Low	Added	22	5,0	0
7	High	Added	22	8,8	0
8	High	Not added	22	8,5	0
9	Low	Not added	22	6,5	800
10	High	Added	22	8,9	0
11	Low	Added	22	4,8	0
12	High	Added	22	8,9	0
13	Low	Not added	22	5,2	0
14	Low	Not added	22	5,0	0
15	High	Not added	22	8,4	0
16	Low	Added	22	6,1	300
17	High	Added	22	8,7	0
18	High	Not added	22	8,5	0
19	Low	Added	22	4,7	0
20	High	Not added	22	8,5	0
21	Low	Added	22	6,7	800
22	High	Added	22	8,9	0
23	Low	Not added	22	5,3	0
24	Low	Not added	22	4,3	0
25	High	Not added	22	8,3	0
26	Low	Added	22	3,5	0
27	High	Added	22	8,7	0
28	High	Not added	22	8,5	0
1	Low	Added	23	4,8	0
2	High	Added	23	not measured	0
3	Low	Not added	23	5,9	300
4	Low	Not added	23	5,0	0
5	High	Not added	23	not measured	0
6	Low	Added	23	5,0	0
7	High	Added	23	not measured	0
8	High	Not added	23	not measured	0
9	Low	Not added	23	4,5	0
10	High	Added	23	not measured	0
11	Low	Added	23	5,2	0
12	High	Added	23	not measured	0
13	Low	Not added	23	5,4	0
14	Low	Not added	23	4,8	0
15	High	Not added	23	not measured	0
16	Low	Added	23	4,6	0
17	High	Added	23	not measured	0
18	High	Not added	23	not measured	0
19	Low	Added	23	4,7	0
20	High	Not added	23	not measured	0
21	Low	Added	23	4,6	0
22	High	Added	23	not measured	0
23	Low	Not added	23	5,2	0
24	Low	Not added	23	4,3	0
25	High	Not added	23	not measured	0
26	Low	Added	23	3,8	0
27	High	Added	23	not measured	0
28	High	Not added	23	not measured	0
1	Low	Added	26	6,0	300
2	High	Added	26	not measured	0
3	Low	Not added	26	5,8	300
4	Low	Not added	26	5,3	0
5	High	Not added	26	not measured	0
6	Low	Added	26	5,1	0
7	High	Added	26	not measured	0
8	High	Not added	26	not measured	0
9	Low	Not added	26	4,5	0
10	High	Added	26	not measured	0
11	Low	Added	26	5,4	0
12	High	Added	26	not measured	0
13	Low	Not added	26	5,8	300
14	Low	Not added	26	5,1	0
15	High	Not added	26	not measured	0
16	Low	Added	26	4,6	0
17	High	Added	26	not measured	0
18	High	Not added	26	not measured	0
19	Low	Added	26	4,7	0
20	High	Not added	26	not measured	0
21	Low	Added	26	5,8	300
22	High	Added	26	not measured	0
23	Low	Not added	26	5,5	0
24	Low	Not added	26	4,6	0
25	High	Not added	26	not measured	0
26	Low	Added	26	3,9	0
27	High	Added	26	not measured	0
28	High	Not added	26	not measured	0
1	Low	Added	28	5,4	0
2	High	Added	28	not measured	0
3	Low	Not added	28	5,6	0
4	Low	Not added	28	5,6	0
5	High	Not added	28	not measured	0
6	Low	Added	28	5,3	0
7	High	Added	28	not measured	0
8	High	Not added	28	not measured	0
9	Low	Not added	28	4,5	0
10	High	Added	28	not measured	0
11	Low	Added	28	6,0	300
12	High	Added	28	not measured	0
13	Low	Not added	28	5,7	0
14	Low	Not added	28	5,3	0
15	High	Not added	28	not measured	0
16	Low	Added	28	4,8	0
17	High	Added	28	not measured	0
18	High	Not added	28	not measured	0
19	Low	Added	28	4,8	0
20	High	Not added	28	not measured	0
21	Low	Added	28	5,2	0
22	High	Added	28	not measured	0
23	Low	Not added	28	5,8	300
24	Low	Not added	28	4,6	0
25	High	Not added	28	not measured	0
26	Low	Added	28	4,4	0
27	High	Added	28	not measured	0
28	High	Not added	28	not measured	0
1	Low	Added	29	5,9	300
2	High	Added	29	9,0	0
3	Low	Not added	29	5,8	0
4	Low	Not added	29	5,6	0
5	High	Not added	29	8,4	0
6	Low	Added	29	5,4	0
7	High	Added	29	8,9	0
8	High	Not added	29	8,6	0
9	Low	Not added	29	4,7	0
10	High	Added	29	8,9	0
11	Low	Added	29	4,7	0
12	High	Added	29	9,0	0
13	Low	Not added	29	5,7	0
14	Low	Not added	29	5,3	0
15	High	Not added	29	8,4	0
16	Low	Added	29	4,9	0
17	High	Added	29	8,9	0
18	High	Not added	29	8,4	0
19	Low	Added	29	4,9	0
20	High	Not added	29	8,6	0
21	Low	Added	29	5,6	0
22	High	Added	29	9,0	0
23	Low	Not added	29	5,3	0
24	Low	Not added	29	4,7	0
25	High	Not added	29	8,3	0
26	Low	Added	29	4,4	0
27	High	Added	29	8,8	0
28	High	Not added	29	8,6	0
1	Low	Added	30	4,9	0
2	High	Added	30	not measured	0
3	Low	Not added	30	5,9	300
4	Low	Not added	30	5,7	0
5	High	Not added	30	not measured	0
6	Low	Added	30	5,4	0
7	High	Added	30	not measured	0
8	High	Not added	30	not measured	0
9	Low	Not added	30	4,5	0
10	High	Added	30	not measured	0
11	Low	Added	30	4,9	0
12	High	Added	30	not measured	0
13	Low	Not added	30	5,9	300
14	Low	Not added	30	5,4	0
15	High	Not added	30	not measured	0
16	Low	Added	30	4,8	0
17	High	Added	30	not measured	0
18	High	Not added	30	not measured	0
19	Low	Added	30	4,7	0
20	High	Not added	30	not measured	0
21	Low	Added	30	6,0	300
22	High	Added	30	not measured	0
23	Low	Not added	30	5,6	0
24	Low	Not added	30	4,7	0
25	High	Not added	30	not measured	0
26	Low	Added	30	4,4	0
27	High	Added	30	not measured	0
28	High	Not added	30	not measured	0
1	Low	Added	35	6,1	300
2	High	Added	35	not measured	0
3	Low	Not added	35	5,7	0
4	Low	Not added	35	5,8	300
5	High	Not added	35	not measured	0
6	Low	Added	35	5,1	0
7	High	Added	35	not measured	0
8	High	Not added	35	not measured	0
9	Low	Not added	35	4,5	0
10	High	Added	35	not measured	0
11	Low	Added	35	6,0	300
12	High	Added	35	not measured	0
13	Low	Not added	35	5,8	300
14	Low	Not added	35	5,6	0
15	High	Not added	35	not measured	0
16	Low	Added	35	5,0	0
17	High	Added	35	not measured	0
18	High	Not added	35	not measured	0
19	Low	Added	35	4,9	0
20	High	Not added	35	not measured	0
21	Low	Added	35	5,2	0
22	High	Added	35	not measured	0
23	Low	Not added	35	6,1	300
24	Low	Not added	35	4,9	0
25	High	Not added	35	not measured	0
26	Low	Added	35	4,3	0
27	High	Added	35	not measured	0
28	High	Not added	35	not measured	0
