# Supplementary material for: Organic matter reduces the amount of detectable environmental DNA in freshwater
Source: Ecol Evol. 2020 Mar 21;10(8):3647–54. doi: 10.1002/ece3.6123 (PMC7160167; doi:10.1002/ece3.6123)
Supplement: Supplementary file 7 [file ECE3-10-3647-s007.csv]

Aquarium number	pH	Organic Matter	T (Day of experiment)	Number of shrimps added (T=0) or replaced (T>0)
1	Low	Added	0	8
2	High	Added	0	0
3	Low	Not added	0	8
4	Low	Not added	0	0
5	High	Not added	0	8
6	Low	Added	0	0
7	High	Added	0	8
8	High	Not added	0	0
9	Low	Not added	0	0
10	High	Added	0	0
11	Low	Added	0	8
12	High	Added	0	0
13	Low	Not added	0	8
14	Low	Not added	0	0
15	High	Not added	0	8
16	Low	Added	0	0
17	High	Added	0	8
18	High	Not added	0	0
19	Low	Added	0	0
20	High	Not added	0	0
21	Low	Added	0	8
22	High	Added	0	0
23	Low	Not added	0	8
24	Low	Not added	0	0
25	High	Not added	0	8
26	Low	Added	0	0
27	High	Added	0	8
28	High	Not added	0	0
1	Low	Added	1	0
2	High	Added	1	0
3	Low	Not added	1	1
4	Low	Not added	1	0
5	High	Not added	1	0
6	Low	Added	1	0
7	High	Added	1	0
8	High	Not added	1	0
9	Low	Not added	1	0
10	High	Added	1	0
11	Low	Added	1	0
12	High	Added	1	0
13	Low	Not added	1	0
14	Low	Not added	1	0
15	High	Not added	1	0
16	Low	Added	1	0
17	High	Added	1	0
18	High	Not added	1	0
19	Low	Added	1	0
20	High	Not added	1	0
21	Low	Added	1	0
22	High	Added	1	0
23	Low	Not added	1	0
24	Low	Not added	1	0
25	High	Not added	1	1
26	Low	Added	1	0
27	High	Added	1	0
28	High	Not added	1	0
1	Low	Added	2	0
2	High	Added	2	0
3	Low	Not added	2	0
4	Low	Not added	2	0
5	High	Not added	2	1
6	Low	Added	2	0
7	High	Added	2	0
8	High	Not added	2	0
9	Low	Not added	2	0
10	High	Added	2	0
11	Low	Added	2	0
12	High	Added	2	0
13	Low	Not added	2	0
14	Low	Not added	2	0
15	High	Not added	2	0
16	Low	Added	2	0
17	High	Added	2	0
18	High	Not added	2	0
19	Low	Added	2	0
20	High	Not added	2	0
21	Low	Added	2	0
22	High	Added	2	0
23	Low	Not added	2	0
24	Low	Not added	2	0
25	High	Not added	2	1
26	Low	Added	2	0
27	High	Added	2	0
28	High	Not added	2	0
1	Low	Added	6	0
2	High	Added	6	0
3	Low	Not added	6	3
4	Low	Not added	6	0
5	High	Not added	6	2
6	Low	Added	6	0
7	High	Added	6	0
8	High	Not added	6	0
9	Low	Not added	6	0
10	High	Added	6	0
11	Low	Added	6	3
12	High	Added	6	0
13	Low	Not added	6	8
14	Low	Not added	6	0
15	High	Not added	6	7
16	Low	Added	6	0
17	High	Added	6	1
18	High	Not added	6	0
19	Low	Added	6	0
20	High	Not added	6	0
21	Low	Added	6	1
22	High	Added	6	0
23	Low	Not added	6	5
24	Low	Not added	6	0
25	High	Not added	6	0
26	Low	Added	6	0
27	High	Added	6	0
28	High	Not added	6	0
1	Low	Added	7	0
2	High	Added	7	0
3	Low	Not added	7	0
4	Low	Not added	7	0
5	High	Not added	7	0
6	Low	Added	7	0
7	High	Added	7	0
8	High	Not added	7	0
9	Low	Not added	7	0
10	High	Added	7	0
11	Low	Added	7	1
12	High	Added	7	0
13	Low	Not added	7	1
14	Low	Not added	7	0
15	High	Not added	7	0
16	Low	Added	7	0
17	High	Added	7	1
18	High	Not added	7	0
19	Low	Added	7	0
20	High	Not added	7	0
21	Low	Added	7	0
22	High	Added	7	0
23	Low	Not added	7	0
24	Low	Not added	7	0
25	High	Not added	7	0
26	Low	Added	7	0
27	High	Added	7	0
28	High	Not added	7	0
1	Low	Added	8	0
2	High	Added	8	0
3	Low	Not added	8	0
4	Low	Not added	8	0
5	High	Not added	8	1
6	Low	Added	8	0
7	High	Added	8	1
8	High	Not added	8	0
9	Low	Not added	8	0
10	High	Added	8	0
11	Low	Added	8	0
12	High	Added	8	0
13	Low	Not added	8	0
14	Low	Not added	8	0
15	High	Not added	8	0
16	Low	Added	8	0
17	High	Added	8	0
18	High	Not added	8	0
19	Low	Added	8	0
20	High	Not added	8	0
21	Low	Added	8	1
22	High	Added	8	0
23	Low	Not added	8	0
24	Low	Not added	8	0
25	High	Not added	8	1
26	Low	Added	8	0
27	High	Added	8	1
28	High	Not added	8	0
1	Low	Added	9	0
2	High	Added	9	0
3	Low	Not added	9	0
4	Low	Not added	9	0
5	High	Not added	9	1
6	Low	Added	9	0
7	High	Added	9	0
8	High	Not added	9	0
9	Low	Not added	9	2
10	High	Added	9	0
11	Low	Added	9	0
12	High	Added	9	0
13	Low	Not added	9	0
14	Low	Not added	9	0
15	High	Not added	9	0
16	Low	Added	9	0
17	High	Added	9	0
18	High	Not added	9	0
19	Low	Added	9	0
20	High	Not added	9	0
21	Low	Added	9	1
22	High	Added	9	0
23	Low	Not added	9	1
24	Low	Not added	9	0
25	High	Not added	9	1
26	Low	Added	9	0
27	High	Added	9	0
28	High	Not added	9	0
1	Low	Added	14	0
2	High	Added	14	0
3	Low	Not added	14	0
4	Low	Not added	14	0
5	High	Not added	14	1
6	Low	Added	14	0
7	High	Added	14	0
8	High	Not added	14	0
9	Low	Not added	14	0
10	High	Added	14	0
11	Low	Added	14	0
12	High	Added	14	0
13	Low	Not added	14	0
14	Low	Not added	14	0
15	High	Not added	14	0
16	Low	Added	14	0
17	High	Added	14	0
18	High	Not added	14	0
19	Low	Added	14	0
20	High	Not added	14	0
21	Low	Added	14	0
22	High	Added	14	0
23	Low	Not added	14	0
24	Low	Not added	14	0
25	High	Not added	14	0
26	Low	Added	14	0
27	High	Added	14	2
28	High	Not added	14	0
1	Low	Added	15	1
2	High	Added	15	0
3	Low	Not added	15	0
4	Low	Not added	15	0
5	High	Not added	15	0
6	Low	Added	15	0
7	High	Added	15	0
8	High	Not added	15	0
9	Low	Not added	15	0
10	High	Added	15	0
11	Low	Added	15	0
12	High	Added	15	0
13	Low	Not added	15	0
14	Low	Not added	15	0
15	High	Not added	15	0
16	Low	Added	15	0
17	High	Added	15	0
18	High	Not added	15	0
19	Low	Added	15	0
20	High	Not added	15	0
21	Low	Added	15	1
22	High	Added	15	0
23	Low	Not added	15	0
24	Low	Not added	15	0
25	High	Not added	15	0
26	Low	Added	15	0
27	High	Added	15	1
28	High	Not added	15	0
1	Low	Added	16	0
2	High	Added	16	0
3	Low	Not added	16	0
4	Low	Not added	16	0
5	High	Not added	16	1
6	Low	Added	16	0
7	High	Added	16	0
8	High	Not added	16	0
9	Low	Not added	16	0
10	High	Added	16	0
11	Low	Added	16	1
12	High	Added	16	0
13	Low	Not added	16	0
14	Low	Not added	16	0
15	High	Not added	16	1
16	Low	Added	16	0
17	High	Added	16	1
18	High	Not added	16	0
19	Low	Added	16	0
20	High	Not added	16	0
21	Low	Added	16	0
22	High	Added	16	0
23	Low	Not added	16	0
24	Low	Not added	16	0
25	High	Not added	16	0
26	Low	Added	16	0
27	High	Added	16	0
28	High	Not added	16	0
1	Low	Added	19	2
2	High	Added	19	0
3	Low	Not added	19	1
4	Low	Not added	19	0
5	High	Not added	19	2
6	Low	Added	19	0
7	High	Added	19	1
8	High	Not added	19	0
9	Low	Not added	19	0
10	High	Added	19	0
11	Low	Added	19	3
12	High	Added	19	0
13	Low	Not added	19	0
14	Low	Not added	19	0
15	High	Not added	19	0
16	Low	Added	19	0
17	High	Added	19	2
18	High	Not added	19	0
19	Low	Added	19	0
20	High	Not added	19	0
21	Low	Added	19	8
22	High	Added	19	0
23	Low	Not added	19	0
24	Low	Not added	19	0
25	High	Not added	19	2
26	Low	Added	19	0
27	High	Added	19	2
28	High	Not added	19	0
1	Low	Added	21	2
2	High	Added	21	0
3	Low	Not added	21	0
4	Low	Not added	21	0
5	High	Not added	21	0
6	Low	Added	21	0
7	High	Added	21	0
8	High	Not added	21	0
9	Low	Not added	21	0
10	High	Added	21	0
11	Low	Added	21	0
12	High	Added	21	0
13	Low	Not added	21	0
14	Low	Not added	21	0
15	High	Not added	21	1
16	Low	Added	21	0
17	High	Added	21	1
18	High	Not added	21	0
19	Low	Added	21	0
20	High	Not added	21	0
21	Low	Added	21	0
22	High	Added	21	0
23	Low	Not added	21	2
24	Low	Not added	21	0
25	High	Not added	21	0
26	Low	Added	21	0
27	High	Added	21	1
28	High	Not added	21	0
1	Low	Added	22	1
2	High	Added	22	0
3	Low	Not added	22	0
4	Low	Not added	22	0
5	High	Not added	22	0
6	Low	Added	22	0
7	High	Added	22	0
8	High	Not added	22	0
9	Low	Not added	22	0
10	High	Added	22	0
11	Low	Added	22	1
12	High	Added	22	0
13	Low	Not added	22	0
14	Low	Not added	22	0
15	High	Not added	22	0
16	Low	Added	22	0
17	High	Added	22	0
18	High	Not added	22	0
19	Low	Added	22	0
20	High	Not added	22	0
21	Low	Added	22	1
22	High	Added	22	0
23	Low	Not added	22	1
24	Low	Not added	22	0
25	High	Not added	22	0
26	Low	Added	22	0
27	High	Added	22	1
28	High	Not added	22	0
1	Low	Added	23	0
2	High	Added	23	0
3	Low	Not added	23	1
4	Low	Not added	23	0
5	High	Not added	23	0
6	Low	Added	23	0
7	High	Added	23	0
8	High	Not added	23	0
9	Low	Not added	23	0
10	High	Added	23	0
11	Low	Added	23	0
12	High	Added	23	0
13	Low	Not added	23	1
14	Low	Not added	23	0
15	High	Not added	23	0
16	Low	Added	23	0
17	High	Added	23	0
18	High	Not added	23	0
19	Low	Added	23	0
20	High	Not added	23	0
21	Low	Added	23	0
22	High	Added	23	0
23	Low	Not added	23	0
24	Low	Not added	23	0
25	High	Not added	23	0
26	Low	Added	23	0
27	High	Added	23	1
28	High	Not added	23	0
1	Low	Added	26	3
2	High	Added	26	0
3	Low	Not added	26	1
4	Low	Not added	26	0
5	High	Not added	26	0
6	Low	Added	26	0
7	High	Added	26	0
8	High	Not added	26	0
9	Low	Not added	26	0
10	High	Added	26	0
11	Low	Added	26	0
12	High	Added	26	0
13	Low	Not added	26	1
14	Low	Not added	26	0
15	High	Not added	26	0
16	Low	Added	26	0
17	High	Added	26	0
18	High	Not added	26	0
19	Low	Added	26	0
20	High	Not added	26	0
21	Low	Added	26	4
22	High	Added	26	0
23	Low	Not added	26	1
24	Low	Not added	26	0
25	High	Not added	26	0
26	Low	Added	26	0
27	High	Added	26	2
28	High	Not added	26	0
1	Low	Added	28	1
2	High	Added	28	0
3	Low	Not added	28	0
4	Low	Not added	28	0
5	High	Not added	28	0
6	Low	Added	28	0
7	High	Added	28	1
8	High	Not added	28	0
9	Low	Not added	28	0
10	High	Added	28	0
11	Low	Added	28	0
12	High	Added	28	0
13	Low	Not added	28	0
14	Low	Not added	28	0
15	High	Not added	28	1
16	Low	Added	28	0
17	High	Added	28	1
18	High	Not added	28	0
19	Low	Added	28	0
20	High	Not added	28	0
21	Low	Added	28	0
22	High	Added	28	0
23	Low	Not added	28	0
24	Low	Not added	28	0
25	High	Not added	28	0
26	Low	Added	28	0
27	High	Added	28	1
28	High	Not added	28	0
